# Supplementary material for: In-Hospital Mortality in Patients with and without Dementia across Age Groups, Clinical Departments, and Primary Admission Diagnoses
Source: Brain Sci. 2024 Apr 30;14(5):455. doi: 10.3390/brainsci14050455 (PMC11118056; doi:10.3390/brainsci14050455)
Supplement: Supplementary file 1 [file brainsci-14-00455-s001.zip]

Archive with 1 entries (1 files):
- brainsci-2952823-supplementary.pdf
